# Supplementary material for: ClassyFlu: Classification of Influenza A Viruses with Discriminatively Trained Profile-HMMs
Source: PLoS One. 2014 Jan 3;9(1):e84558. doi: 10.1371/journal.pone.0084558 (PMC3880301; doi:10.1371/journal.pone.0084558)
Supplement: Table S1 — Acknowledgement table for influenza sequences used that are in the GISAID database. (XLS) [file pone.0084558.s002.xls]

## Sheet: Acknowledge Table
We acknowledge the authors, originating and submitting laboratories of the sequences from GISAID’s EpiFlu™ Database on which this research is based. The list is detailed below.
All submitters of data may be contacted directly via the GISAID website www.gisaid.org
Segment ID	Segment	Country	Collection date	Isolate name	Originating Lab	Submitting Lab	Authors
EPI305543	HA	Turkey	2006-Jan-06	A/Goose/Turkey-Agri/09rs2841-17/2006	Istituto Zooprofilattico Sperimentale Delle Venezie	Istituto Zooprofilattico Sperimentale Delle Venezie	Schivo,A.; Valastro,V.; Monne,I.; Coven,F.; Fusaro,A.; Dakman,A.; Akcadag,B.; Salviato,A.; DeBattisti,C.; Capua,I.; Cattoli,G.
EPI345436	HA	Belgium	2010-Jan-27	A/Larus argentatus/Belgium/02936cls9/2010	Veterinary and Agrochemical Research Institute	Veterinary and Agrochemical Research Institute	Van Borm,S.; Rosseel,T.; Lambrecht,B.; Vangeluwe,D.; Vandenbussche,F.; van den Berg,T.
EPI371563	HA	South Africa	2011-Apr-19	A/ostrich/South Africa/1104333C/2011	Western Cape Provincial Veterinary Laboratory	AHVLA	Russell, C; Hanna, A; Shell, W; Focosi-Snyman, R; Manvell, R; Gers, S; Abolnik, C; Reid, S
EPI371562	HA	South Africa	2011-Apr-19	A/ostrich/South Africa/1104333A/2011	Western Cape Provincial Veterinary Laboratory	AHVLA	Russell, C; Hanna, A; Shell, W; Focosi-Snyman, R; Manvell, R; Gers, S; Abolnik, C; Reid, S
EPI375595	HA	Ireland	2012-Mar-24	A/pheasant/Ireland/PV12-010728/12	Central Veterinary Research Laboratory	AHVLA	Puranik, A; Thomas, S; Hanna, A; Essen, S; Focosi-Snyman, R; Manvell, R.J; Raleigh, P; Flynn, O; Reid, S
EPI346524	HA	Germany	2009-Jan-01	A/whooper swan/Germany-HE/R535/2009		Friedrich-Loeffler-Institut
EPI305602	HA	Turkey	2007-Feb-15	A/Turkey/Turkey/Batman/09rs2842-110/2007	Istituto Zooprofilattico Sperimentale Delle Venezie	Istituto Zooprofilattico Sperimentale Delle Venezie	Schivo,A.; Valastro,V.; Monne,I.; Coven,F.; Fusaro,A.; Dakman,A.; Akcadag,B.; Salviato,A.; DeBattisti,C.; Capua,I.; Cattoli,G.
EPI305596	HA	Turkey	2007-Feb-15	A/Turkey/Turkey/Diyarbakir/09rs2842-93/2007	Istituto Zooprofilattico Sperimentale Delle Venezie	Istituto Zooprofilattico Sperimentale Delle Venezie	Schivo,A.; Valastro,V.; Monne,I.; Coven,F.; Fusaro,A.; Dakman,A.; Akcadag,B.; Salviato,A.; DeBattisti,C.; Capua,I.; Cattoli,G.
EPI305554	HA	Turkey	2006-Jan-23	A/Turkey/Turkey/Kars/09rs2841-42/2006	Istituto Zooprofilattico Sperimentale Delle Venezie	Istituto Zooprofilattico Sperimentale Delle Venezie	Schivo,A.; Valastro,V.; Monne,I.; Coven,F.; Fusaro,A.; Dakman,A.; Akcadag,B.; Salviato,A.; DeBattisti,C.; Capua,I.; Cattoli,G.
EPI356865	HA	Nepal	2012-Jan-18	A/crow/Nepal/CT1/12	Central Veterinary Laboratory	AHVLA	Puranik, A; Hanna, A; Essen, S; Focosi-Snyman, R; Manvell, R.J; Sedai, D; Chapagain, S; Manandhar, S; Koirala, P; Karki, K.B; Pandey, K.R; Air, T.B; Reid, S
EPI309750	HA	Germany	2008-Jan-01	A/cygnus cygnus/Germany/R65.1/2006 (H5N1)	Friedrich-Loeffler-Institut	Friedrich-Loeffler-Institut	Hoeper,Dirk; Kalthoff,Donata; Hoffmann,Bernd; Beer,Martin
EPI375432	HA	Hong Kong (SAR)	2012-May-28	A/Hong Kong/5923/2012	Public Health Laboratory Services Branch, Centre for Health Protection	Public Health Laboratory Services Branch, Centre for Health Protection	Mak,G.C.; Cheng,P.K.C.; Lo,J.Y.C.
EPI356474	HA	Indonesia	2012-Jan-13	A/Indonesia/NIHRD11949/2012	National Institute of Health Research and Development	NIHRD-MOH	hana,pawestri;kartika,puspa;hartanti,ikawati;vivi,setiawaty;ondri,sampurno
EPI341634	HA	Indonesia	2011-Oct-16	A/Indonesia/NIHRD11797/2011(H5N1)	National Institute of Health Research and Development	National Institute of Health Research and Development	hana,pawestri; vivi,setiawaty; ondri,dwisampurno
EPI341633	HA	Indonesia	2011-Oct-07	A/Indonesia/NIHRD11771/2011(H5N1)	National Institute of Health Research and Development	National Institute of Health Research and Development	hana,pawestri; vivi,setiawaty; ondri,dwisampurno;takayama,i;shirakura,m;kageyama,t;tashiro,m
EPI341632	HA	Indonesia	2011-Oct-07	A/Indonesia/NIHRD11767/2011(H5N1)	National Institute of Health Research and Development	National Institute of Health Research and Development	'hana,pawestri; vivi,setiawaty; ondri,dwisampurno';takamaya,i;shirakura,m;kagayama,t;tashiro,m
EPI341332	HA	Indonesia	2011-Feb-06	A/Indonesia/NIHRD11073/2011(H5N1)	National Institute of Health Research and Development	National Institute of Health Research and Development	'Vivi,Setiawaty; Hana,Pawestri; Eka,Pratiwi; Fera,Ibrahim'
EPI347304	HA	China	2011-Dec-28	A/Guangdong-Shenzhen/1/2011(H5N1)	WHO Chinese National Influenza Center	WHO Chinese National Influenza Center	Gao,Rongbao;Yang,Shuai;Wen,Leying; Zhou,Shumei; Yang,Lei; Li, Ming; Shu,Yuelong
EPI352222	HA	China	2012-Jan-22	A/Guizhou/1/2012		WHO Chinese National Influenza Center
EPI372963	HA	Egypt	2011-Oct-30	A/Egypt/N10621/2011	U.S. Naval Medical Research Unit No.3	Centers for Disease Control and Prevention	Younan, M.; Poh, M.K.; Elassal, E.; Simpson, N.; Jones,J.; ElBadry,M.A.; Naguib, A.;Saied, I.; Kandeel,A.; Cornelius, C.
EPI372939	HA	Egypt	2011-Dec-01	A/Egypt/N11126/2011	U.S. Naval Medical Research Unit No.3	Centers for Disease Control and Prevention	Younan, M.; Poh, M.K.; Elassal, E.; Simpson, N.; Jones,J.; ElBadry,M.A.; Naguib, A.;Saied, I.; Kandeel,A.; Cornelius, C.
EPI347615	HA	Vietnam	2004-Jan-01	A/Viet Nam/1194/2004	Queen Mary Hospital	National Institute for Biological Standards and Control	Nicolson,Carolyn; Johnson,Rachel E; Harvey,Ruth; Robertson,James S; Engelhardt,Othmar G
EPI358505	HA	Netherlands	2012-Mar-16	A/Turkey/Netherlands/12005852/2012	Central Veterinary Institute	Central Veterinary Institute	Sylvia Pritz-verschuren, Rene Heutink and Guus Koch
EPI340808	HA	Indonesia	2010-Jan-01	A/quail/Klaten/BBVW-110-II/2010	Disease Investigation Centre Wates (BBVW)	CSIRO Australian Animal Health Laboratory	Dhamawan,Rama; Usman,Tri Bhakti; Junaidi,Akhmad; Suatmodjo,Musny; Bruce,Kerri; Davies,Kelly R; Stevens,Vittoria; Kim,Mia; Daniels,Peter; Wong,Frank YK
EPI340790	HA	Indonesia	2010-Jan-01	A/bird/Gunung Kidul/BBVW-52-I/2010	Disease Investigation Centre Wates (BBVW)	CSIRO Australian Animal Health Laboratory	Dhamawan,Rama; Usman,Tri Bhakti; Junaidi,Akhmad; Suatmodjo,Musny; Bruce,Kerri; Davies,Kelly R; Stevens,Vittoria; Kim,Mia; Daniels,Peter; Wong,Frank YK
EPI305616	HA	Turkey	2007-Feb-15	A/Sparrow/Turkey-Batman/09rs2842-104/2007	Istituto Zooprofilattico Sperimentale Delle Venezie	Istituto Zooprofilattico Sperimentale Delle Venezie	Schivo,A.; Valastro,V.; Monne,I.; Coven,F.; Fusaro,A.; Dakman,A.; Akcadag,B.; Salviato,A.; DeBattisti,C.; Capua,I.; Cattoli,G.
EPI305614	HA	Turkey	2006-Feb-14	A/Pigeon/Turkey-Mardin/09rs2841-95/2006	Istituto Zooprofilattico Sperimentale Delle Venezie	Istituto Zooprofilattico Sperimentale Delle Venezie	Schivo,A.; Valastro,V.; Monne,I.; Coven,F.; Fusaro,A.; Dakman,A.; Akcadag,B.; Salviato,A.; DeBattisti,C.; Capua,I.; Cattoli,G.
EPI305612	HA	Turkey	2006-Jan-23	A/Pigeon/Turkey-Karabuk/09rs2841-61/2006	Istituto Zooprofilattico Sperimentale Delle Venezie	Istituto Zooprofilattico Sperimentale Delle Venezie	Schivo,A.; Valastro,V.; Monne,I.; Coven,F.; Fusaro,A.; Dakman,A.; Akcadag,B.; Salviato,A.; DeBattisti,C.; Capua,I.; Cattoli,G.
EPI305611	HA	Turkey	2006-Jan-12	A/Pigeon/Turkey-Aydin/09rs2841-40/2006	Istituto Zooprofilattico Sperimentale Delle Venezie	Istituto Zooprofilattico Sperimentale Delle Venezie	Schivo,A.; Valastro,V.; Monne,I.; Coven,F.; Fusaro,A.; Dakman,A.; Akcadag,B.; Salviato,A.; DeBattisti,C.; Capua,I.; Cattoli,G.
EPI305610	HA	Turkey	2006-Jan-23	A/Pigeon/Turkey-Izmir/09rs2841-38/2006	Istituto Zooprofilattico Sperimentale Delle Venezie	Istituto Zooprofilattico Sperimentale Delle Venezie	Schivo,A.; Valastro,V.; Monne,I.; Coven,F.; Fusaro,A.; Dakman,A.; Akcadag,B.; Salviato,A.; DeBattisti,C.; Capua,I.; Cattoli,G.
EPI305555	HA	Turkey	2006-Jan-23	A/Avian/Turkey-Erzurum/09rs2841-46/2006	Istituto Zooprofilattico Sperimentale Delle Venezie	Istituto Zooprofilattico Sperimentale Delle Venezie	Schivo,A.; Valastro,V.; Monne,I.; Coven,F.; Fusaro,A.; Dakman,A.; Akcadag,B.; Salviato,A.; DeBattisti,C.; Capua,I.; Cattoli,G.
EPI347303	HA	Vietnam	2010-Jun-30	A/duck/Vietnam/NCVD-433/2010	National Institute of Hygiene and Epidemiology	Centers for Disease Control and Prevention	Davis,Todd; Rivailler,Pierre; Nguyen,Tung
EPI347302	HA	Vietnam	2010-Mar-29	A/duck/Vietnam/NCVD-472/2010	National Institute of Hygiene and Epidemiology	Centers for Disease Control and Prevention	Davis,Todd; Rivailler,Pierre; Nguyen,Tung
EPI347301	HA	Vietnam	2010-Mar-29	A/duck/Vietnam/NCVD-471/2010	National Institute of Hygiene and Epidemiology	Centers for Disease Control and Prevention	Davis,Todd; Rivailler,Pierre; Nguyen,Tung
EPI347300	HA	Vietnam	2010-Oct-15	A/duck/Vietnam/NCVD-462/2010	National Institute of Hygiene and Epidemiology	Centers for Disease Control and Prevention	Davis,Todd; Rivailler,Pierre; Nguyen,Tung
EPI347299	HA	Vietnam	2010-Nov-22	A/duck/Vietnam/NCVD-461/2010	National Institute of Hygiene and Epidemiology	Centers for Disease Control and Prevention	Davis,Todd; Rivailler,Pierre; Nguyen,Tung
EPI347298	HA	Vietnam	2010-Nov-22	A/duck/Vietnam/NCVD-460/2010	National Institute of Hygiene and Epidemiology	Centers for Disease Control and Prevention	Davis,Todd; Rivailler,Pierre; Nguyen,Tung
EPI347297	HA	Vietnam	2010-Nov-22	A/chicken/Vietnam/NCVD-459/2010	National Institute of Hygiene and Epidemiology	Centers for Disease Control and Prevention	Davis,Todd; Rivailler,Pierre; Nguyen,Tung
EPI347296	HA	Vietnam	2010-Nov-16	A/duck/Vietnam/NCVD-457/2010	National Institute of Hygiene and Epidemiology	Centers for Disease Control and Prevention	Davis,Todd; Rivailler,Pierre; Nguyen,Tung
EPI347295	HA	Vietnam	2010-Nov-16	A/duck/Vietnam/NCVD-456/2010	National Institute of Hygiene and Epidemiology	Centers for Disease Control and Prevention	Davis,Todd; Rivailler,Pierre; Nguyen,Tung
EPI347294	HA	Vietnam	2010-Oct-04	A/duck/Vietnam/NCVD-449/2010	National Institute of Hygiene and Epidemiology	Centers for Disease Control and Prevention	Davis,Todd; Rivailler,Pierre; Nguyen,Tung
EPI347293	HA	Vietnam	2010-Jul-14	A/duck/Vietnam/NCVD-432/2010	National Institute of Hygiene and Epidemiology	Centers for Disease Control and Prevention	Davis,Todd; Rivailler,Pierre; Nguyen,Tung
EPI347292	HA	Vietnam	2010-Mar-04	A/duck/Vietnam/NCVD-430/2010	National Institute of Hygiene and Epidemiology	Centers for Disease Control and Prevention	Davis,Todd; Rivailler,Pierre; Nguyen,Tung
EPI347291	HA	Vietnam	2010-Feb-25	A/chicken/Vietnam/NCVD-429/2010	National Institute of Hygiene and Epidemiology	Centers for Disease Control and Prevention	Davis,Todd; Rivailler,Pierre; Nguyen,Tung
EPI347288	HA	Vietnam	2009-Oct-11	A/muscovy duck/Vietnam/NCVD-426/2009	National Institute of Hygiene and Epidemiology	Centers for Disease Control and Prevention	Davis,Todd; Rivailler,Pierre; Nguyen,Tung
EPI347287	HA	Vietnam	2009-Feb-20	A/chicken/Vietnam/NCVD-425/2009	National Institute of Hygiene and Epidemiology	Centers for Disease Control and Prevention	Davis,Todd; Rivailler,Pierre; Nguyen,Tung
EPI347286	HA	Vietnam	2009-Feb-17	A/chicken/Vietnam/NCVD-424/2009	National Institute of Hygiene and Epidemiology	Centers for Disease Control and Prevention	Davis,Todd; Rivailler,Pierre; Nguyen,Tung
EPI330999	HA	Vietnam	2010-Nov-16	A/duck/Vietnam/NCVD-458/2010	National Institute of Hygiene and Epidemiology	Centers for Disease Control and Prevention	Davis,Todd; Rivailler,Pierre; Nguyen,Tung
EPI330996	HA	Vietnam	2010-May-12	A/duck/Vietnam/NCVD-431/2010	National Institute of Hygiene and Epidemiology	Centers for Disease Control and Prevention	Davis,Todd; Rivailler,Pierre; Nguyen,Tung
EPI356869	HA	Nepal	2012-Jan-27	A/chicken/Nepal/T1P/12	Central Veterinary Laboratory	AHVLA	Puranik, A; Hanna, A; Essen, S; Focosi-Snyman, R; Manvell, R.J; Sedai, D; Chapagain, S; Manandhar, S; Koirala, P; Karki, K.B; Pandey, K.R; Air, T.B; Reid, S
EPI356867	HA	Nepal	2011-Dec-21	A/chicken/Nepal/PT-1/12	Central Veterinary Laboratory	AHVLA	Collins, S; Hanna, A; Essen, S; Focosi-Snyman, R; Manvell, R.J; Sedai, D; Chapagain, S; Manandhar, S; Koirala, P; Karki, K.B; Pandey, K.R; Air, T.B; Reid, S
EPI340804	HA	Indonesia	2009-Jan-01	A/chicken/Agam/BPPVRII-682/2009	Disease Investigation Centre Regional II Bukittinggi (BPPVRII)	CSIRO Australian Animal Health Laboratory	Miswati,Yuli; Yulfitria,.; Azfirman,.; Suatmodjo,Musny; Bruce,Kerri; Davies,Kelly R; Stevens,Vittoria; Kim,Mia; Daniels,Peter; Wong,Frank YK
EPI340802	HA	Indonesia	2009-Jan-01	A/chicken/Payakumbuh/BPPVRII-236/2009	Disease Investigation Centre Regional II Bukittinggi (BPPVRII)	CSIRO Australian Animal Health Laboratory	Miswati,Yuli; Yulfitria,.; Azfirman,.; Suatmodjo,Musny; Bruce,Kerri; Davies,Kelly R; Stevens,Vittoria; Kim,Mia; Daniels,Peter; Wong,Frank YK
EPI340800	HA	Indonesia	2009-Jan-01	A/chicken/Agam/BPPVRII-142/2009	Disease Investigation Centre Regional II Bukittinggi (BPPVRII)	CSIRO Australian Animal Health Laboratory	Miswati,Yuli; Yulfitria,.; Azfirman,.; Suatmodjo,Musny; Bruce,Kerri; Davies,Kelly R; Stevens,Vittoria; Kim,Mia; Daniels,Peter; Wong,Frank YK
EPI340798	HA	Indonesia	2009-Jan-01	A/chicken/Agam/BPPVRII-110/2009	Disease Investigation Centre Regional II Bukittinggi (BPPVRII)	CSIRO Australian Animal Health Laboratory	Miswati,Yuli; Yulfitria,.; Azfirman,.; Suatmodjo,Musny; Bruce,Kerri; Davies,Kelly R; Stevens,Vittoria; Kim,Mia; Daniels,Peter; Wong,Frank YK
EPI340788	HA	Indonesia	2010-Jan-01	A/chicken/Klaten/BBVW-109-II/2010	Disease Investigation Centre Wates (BBVW)	CSIRO Australian Animal Health Laboratory	Dhamawan,Rama; Usman,Tri Bhakti; Junaidi,Akhmad; Suatmodjo,Musny; Bruce,Kerri; Davies,Kelly R; Stevens,Vittoria; Kim,Mia; Daniels,Peter; Wong,Frank YK
EPI340786	HA	Indonesia	2010-Jan-01	A/chicken/Jombang/BBVW-166-III/2010	Disease Investigation Centre Wates (BBVW)	CSIRO Australian Animal Health Laboratory	Dhamawan,Rama; Usman,Tri Bhakti; Junaidi,Akhmad; Suatmodjo,Musny; Bruce,Kerri; Davies,Kelly R; Stevens,Vittoria; Kim,Mia; Daniels,Peter; Wong,Frank YK
EPI340784	HA	Indonesia	2010-Jan-01	A/chicken/Sleman/BBVW-150-III/2010	Disease Investigation Centre Wates (BBVW)	CSIRO Australian Animal Health Laboratory	Dhamawan,Rama; Usman,Tri Bhakti; Junaidi,Akhmad; Suatmodjo,Musny; Bruce,Kerri; Davies,Kelly R; Stevens,Vittoria; Kim,Mia; Daniels,Peter; Wong,Frank YK
EPI340782	HA	Indonesia	2010-Jan-01	A/chicken/Sleman/BBVW-180-III/2010	Disease Investigation Centre Wates (BBVW)	CSIRO Australian Animal Health Laboratory	Dhamawan,Rama; Usman,Tri Bhakti; Junaidi,Akhmad; Suatmodjo,Musny; Bruce,Kerri; Davies,Kelly R; Stevens,Vittoria; Kim,Mia; Daniels,Peter; Wong,Frank YK
EPI340780	HA	Indonesia	2010-Jan-01	A/chicken/Lamongan/BBVW-170-III/2010	Disease Investigation Centre Wates (BBVW)	CSIRO Australian Animal Health Laboratory	Dhamawan,Rama; Usman,Tri Bhakti; Junaidi,Akhmad; Suatmodjo,Musny; Bruce,Kerri; Davies,Kelly R; Stevens,Vittoria; Kim,Mia; Daniels,Peter; Wong,Frank YK
EPI340776	HA	Indonesia	2009-Jan-01	A/chicken/Temanggung/BBVW-1203b-VIII/2009	Disease Investigation Centre Wates (BBVW)	CSIRO Australian Animal Health Laboratory	Dhamawan,Rama; Usman,Tri Bhakti; Junaidi,Akhmad; Suatmodjo,Musny; Bruce,Kerri; Davies,Kelly R; Stevens,Vittoria; Kim,Mia; Daniels,Peter; Wong,Frank YK
EPI340774	HA	Indonesia	2009-Jan-01	A/chicken/Tasikmalaya/BBVW-991-VI/2009	Disease Investigation Centre Wates (BBVW)	CSIRO Australian Animal Health Laboratory	Dhamawan,Rama; Usman,Tri Bhakti; Junaidi,Akhmad; Suatmodjo,Musny; Bruce,Kerri; Davies,Kelly R; Stevens,Vittoria; Kim,Mia; Daniels,Peter; Wong,Frank YK
EPI340772	HA	Indonesia	2008-Jan-01	A/chicken/Wonogiri/BBVW-1563-XII/2008	Disease Investigation Centre Wates (BBVW)	CSIRO Australian Animal Health Laboratory	Dhamawan,Rama; Usman,Tri Bhakti; Junaidi,Akhmad; Suatmodjo,Musny; Bruce,Kerri; Davies,Kelly R; Stevens,Vittoria; Kim,Mia; Daniels,Peter; Wong,Frank YK
EPI340770	HA	Indonesia	2008-Jan-01	A/chicken/Banyumas/BBVW-1555b-XII/2008	Disease Investigation Centre Wates (BBVW)	CSIRO Australian Animal Health Laboratory	Dhamawan,Rama; Usman,Tri Bhakti; Junaidi,Akhmad; Suatmodjo,Musny; Bruce,Kerri; Davies,Kelly R; Stevens,Vittoria; Kim,Mia; Daniels,Peter; Wong,Frank YK
EPI340768	HA	Indonesia	2009-Jan-01	A/chicken/Kuningan/BBVW-1004-VI/2009	Disease Investigation Centre Wates (BBVW)	CSIRO Australian Animal Health Laboratory	Dhamawan,Rama; Usman,Tri Bhakti; Junaidi,Akhmad; Suatmodjo,Musny; Bruce,Kerri; Davies,Kelly R; Stevens,Vittoria; Kim,Mia; Daniels,Peter; Wong,Frank YK
EPI340766	HA	Indonesia	2009-Jan-01	A/chicken/Kudus/BBVW-1186-IX/2009	Disease Investigation Centre Wates (BBVW)	CSIRO Australian Animal Health Laboratory	Dhamawan,Rama; Usman,Tri Bhakti; Junaidi,Akhmad; Suatmodjo,Musny; Bruce,Kerri; Davies,Kelly R; Stevens,Vittoria; Kim,Mia; Daniels,Peter; Wong,Frank YK
EPI340796	HA	Indonesia	2010-Jan-01	A/chicken/Palu/BBVM-67/2010	Disease Investigation Centre Maros (BBVM)	CSIRO Australian Animal Health Laboratory	Hendrawati,Ferra; Poermadjaja,Bagoes; Suatmodjo,Musny; Bruce,Kerri; Davies,Kelly R; Stevens,Vittoria; Kim,Mia; Daniels,Peter; Wong,Frank YK
EPI340792	HA	Indonesia	2009-Jan-01	A/chicken/Kapuas/BPPVRV-342/2009	Disease Investigation Centre Regional V Banjarbaru (BPPVRV)	CSIRO Australian Animal Health Laboratory	Utami,Wiwin Sri; Hadi,Sulaxono; Suatmodjo,Musny; Bruce,Kerri; Davies,Kelly R; Stevens,Vittoria; Kim,Mia; Daniels,Peter; Wong,Frank YK
EPI348166	HA	Egypt	2011-Jan-01	A/chicken/Egypt/11VIR4453-40/VRLCU/2011	Istituto Zooprofilattico Sperimentale Delle Venezie	Istituto Zooprofilattico Sperimentale Delle Venezie	Valastro, V.; Fusaro, A.; Monne, I.; Hussein, H.A.; Rohiam, M.; El Sanousi, A.A.; Abdel hamid, H.S.; Sultan, H.A.; Adel hafez, A.; Sedik, M.; Cattoli, G.
EPI348165	HA	Egypt	2011-Jan-01	A/chicken/Egypt/11VIR4453-203/VRLCU/2011	Istituto Zooprofilattico Sperimentale Delle Venezie	Istituto Zooprofilattico Sperimentale Delle Venezie	Valastro, V.; Fusaro, A.; Monne, I.; Hussein, H.A.; Rohiam, M.; El Sanousi, A.A.; Abdel hamid, H.S.; Sultan, H.A.; Adel hafez, A.; Sedik, M.; Cattoli, G.
EPI348163	HA	Egypt	2010-Jan-01	A/chicken/Egypt/11VIR4453-175/VRLCU/2010	Istituto Zooprofilattico Sperimentale Delle Venezie	Istituto Zooprofilattico Sperimentale Delle Venezie	Valastro, V.; Fusaro, A.; Monne, I.; Hussein, H.A.; Rohiam, M.; El Sanousi, A.A.; Abdel hamid, H.S.; Sultan, H.A.; Adel hafez, A.; Sedik, M.; Cattoli, G.
EPI348161	HA	Egypt	2010-Jan-01	A/chicken/Egypt/11VIR4453-9/VRLCU/2010	Istituto Zooprofilattico Sperimentale Delle Venezie	Istituto Zooprofilattico Sperimentale Delle Venezie	Valastro, V.; Fusaro, A.; Monne, I.; Hussein, H.A.; Rohiam, M.; El Sanousi, A.A.; Abdel hamid, H.S.; Sultan, H.A.; Adel hafez, A.; Sedik, M.; Cattoli, G.
EPI348160	HA	Egypt	2010-Jan-01	A/chicken/Egypt/11VIR4453-267/2010	Istituto Zooprofilattico Sperimentale Delle Venezie	Istituto Zooprofilattico Sperimentale Delle Venezie	Valastro, V.; Fusaro, A.; Monne, I.; Hussein, H.A.; Rohiam, M.; El Sanousi, A.A.; Abdel hamid, H.S.; Sultan, H.A.; Adel hafez, A.; Sedik, M.; Cattoli, G.
EPI348158	HA	Egypt	2011-Jan-01	A/chicken/Egypt/11VIR4453-109/VRLCU/2011	Istituto Zooprofilattico Sperimentale Delle Venezie	Istituto Zooprofilattico Sperimentale Delle Venezie	Valastro, V.; Fusaro, A.; Monne, I.; Hussein, H.A.; Rohiam, M.; El Sanousi, A.A.; Abdel hamid, H.S.; Sultan, H.A.; Adel hafez, A.; Sedik, M.; Cattoli, G.
EPI348157	HA	Egypt	2010-Jan-01	A/chicken/Egypt/11VIR4453-15/VRLCU/2010	Istituto Zooprofilattico Sperimentale Delle Venezie	Istituto Zooprofilattico Sperimentale Delle Venezie	Valastro, V.; Fusaro, A.; Monne, I.; Hussein, H.A.; Rohiam, M.; El Sanousi, A.A.; Abdel hamid, H.S.; Sultan, H.A.; Adel hafez, A.; Sedik, M.; Cattoli, G.
EPI348155	HA	Egypt	2011-Jan-01	A/chicken/Egypt/11VIR4453-68/VRLCU/2011	Istituto Zooprofilattico Sperimentale Delle Venezie	Istituto Zooprofilattico Sperimentale Delle Venezie	Valastro, V.; Fusaro, A.; Monne, I.; Hussein, H.A.; Rohiam, M.; El Sanousi, A.A.; Abdel hamid, H.S.; Sultan, H.A.; Adel hafez, A.; Sedik, M.; Cattoli, G.
EPI348154	HA	Egypt	2010-Jan-01	A/chicken/Egypt/11VIR4453-264/2010	Istituto Zooprofilattico Sperimentale Delle Venezie	Istituto Zooprofilattico Sperimentale Delle Venezie	Valastro, V.; Fusaro, A.; Monne, I.; Hussein, H.A.; Rohiam, M.; El Sanousi, A.A.; Abdel hamid, H.S.; Sultan, H.A.; Adel hafez, A.; Sedik, M.; Cattoli, G.
EPI348152	HA	Egypt	2010-Jan-01	A/chicken/Egypt/11VIR4453-268/2010	Istituto Zooprofilattico Sperimentale Delle Venezie	Istituto Zooprofilattico Sperimentale Delle Venezie	Valastro, V.; Fusaro, A.; Monne, I.; Hussein, H.A.; Rohiam, M.; El Sanousi, A.A.; Abdel hamid, H.S.; Sultan, H.A.; Adel hafez, A.; Sedik, M.; Cattoli, G.
EPI348151	HA	Egypt	2010-Jan-01	A/chicken/Egypt/11VIR4453-270/2010	Istituto Zooprofilattico Sperimentale Delle Venezie	Istituto Zooprofilattico Sperimentale Delle Venezie	Valastro, V.; Fusaro, A.; Monne, I.; Hussein, H.A.; Rohiam, M.; El Sanousi, A.A.; Abdel hamid, H.S.; Sultan, H.A.; Adel hafez, A.; Sedik, M.; Cattoli, G.
EPI348150	HA	Egypt	2011-Jan-01	A/chicken/Egypt/11VIR4453-138/VRLCU/2011	Istituto Zooprofilattico Sperimentale Delle Venezie	Istituto Zooprofilattico Sperimentale Delle Venezie	Valastro, V.; Fusaro, A.; Monne, I.; Hussein, H.A.; Rohiam, M.; El Sanousi, A.A.; Abdel hamid, H.S.; Sultan, H.A.; Adel hafez, A.; Sedik, M.; Cattoli, G.
EPI348149	HA	Egypt	2010-Jan-01	A/chicken/Egypt/11VIR4453-159/VRLCU/2010	Istituto Zooprofilattico Sperimentale Delle Venezie	Istituto Zooprofilattico Sperimentale Delle Venezie	Valastro, V.; Fusaro, A.; Monne, I.; Hussein, H.A.; Rohiam, M.; El Sanousi, A.A.; Abdel hamid, H.S.; Sultan, H.A.; Adel hafez, A.; Sedik, M.; Cattoli, G.
EPI348148	HA	Egypt	2011-Jan-01	A/chicken/Egypt/11VIR4453-59/VRLCU/2011	Istituto Zooprofilattico Sperimentale Delle Venezie	Istituto Zooprofilattico Sperimentale Delle Venezie	Valastro, V.; Fusaro, A.; Monne, I.; Hussein, H.A.; Rohiam, M.; El Sanousi, A.A.; Abdel hamid, H.S.; Sultan, H.A.; Adel hafez, A.; Sedik, M.; Cattoli, G.
EPI305608	HA	Turkey	2008-Feb-07	A/Chicken/Turkey-Sakarya/09rs2843-4/2008	Istituto Zooprofilattico Sperimentale Delle Venezie	Istituto Zooprofilattico Sperimentale Delle Venezie	Schivo,A.; Valastro,V.; Monne,I.; Coven,F.; Fusaro,A.; Dakman,A.; Akcadag,B.; Salviato,A.; DeBattisti,C.; Capua,I.; Cattoli,G.
EPI305607	HA	Turkey	2008-Feb-04	A/Chicken/Turkey-Sakarya/09rs2843-3/2008	Istituto Zooprofilattico Sperimentale Delle Venezie	Istituto Zooprofilattico Sperimentale Delle Venezie	Schivo,A.; Valastro,V.; Monne,I.; Coven,F.; Fusaro,A.; Dakman,A.; Akcadag,B.; Salviato,A.; DeBattisti,C.; Capua,I.; Cattoli,G.
EPI305606	HA	Turkey	2008-Feb-04	A/Chicken/Turkey-Sakarya/09rs2843-2/2008	Istituto Zooprofilattico Sperimentale Delle Venezie	Istituto Zooprofilattico Sperimentale Delle Venezie	Schivo,A.; Valastro,V.; Monne,I.; Coven,F.; Fusaro,A.; Dakman,A.; Akcadag,B.; Salviato,A.; DeBattisti,C.; Capua,I.; Cattoli,G.
EPI305605	HA	Turkey	2008-Feb-15	A/Chicken/Turkey-Samsun/09rs2842-113/08	Istituto Zooprofilattico Sperimentale Delle Venezie	Istituto Zooprofilattico Sperimentale Delle Venezie	Schivo,A.; Valastro,V.; Monne,I.; Coven,F.; Fusaro,A.; Dakman,A.; Akcadag,B.; Salviato,A.; DeBattisti,C.; Capua,I.; Cattoli,G.
EPI305604	HA	Turkey	2008-Jan-15	A/Chicken/Turkey-Zonguldak/09rs2842-112/2008	Istituto Zooprofilattico Sperimentale Delle Venezie	Istituto Zooprofilattico Sperimentale Delle Venezie	Schivo,A.; Valastro,V.; Monne,I.; Coven,F.; Fusaro,A.; Dakman,A.; Akcadag,B.; Salviato,A.; DeBattisti,C.; Capua,I.; Cattoli,G.
EPI305603	HA	Turkey	2008-Jan-15	A/Chicken/Turkey-Zonguldak/09rs2842-111/2008	Istituto Zooprofilattico Sperimentale Delle Venezie	Istituto Zooprofilattico Sperimentale Delle Venezie	Schivo,A.; Valastro,V.; Monne,I.; Coven,F.; Fusaro,A.; Dakman,A.; Akcadag,B.; Salviato,A.; DeBattisti,C.; Capua,I.; Cattoli,G.
EPI305599	HA	Turkey	2007-Feb-15	A/Chicken/Turkey-Diyarbakir/09rs2842-100/2006	Istituto Zooprofilattico Sperimentale Delle Venezie	Istituto Zooprofilattico Sperimentale Delle Venezie	Schivo,A.; Valastro,V.; Monne,I.; Coven,F.; Fusaro,A.; Dakman,A.; Akcadag,B.; Salviato,A.; DeBattisti,C.; Capua,I.; Cattoli,G.
EPI332698	HA	Vietnam	2011-Feb-01	A/chicken/Vietnam/NCVD-700/2011	National Centre of Veterinary Diagnostics	Centers for Disease Control and Prevention	Davis,Todd; Rivailler,Pierre; Nguyen,Tung
EPI305547	HA	Turkey	2006-Jan-07	A/Goose/Turkey-Erzurum/09rs2841-24/2006	Istituto Zooprofilattico Sperimentale Delle Venezie	Istituto Zooprofilattico Sperimentale Delle Venezie	Schivo,A.; Valastro,V.; Monne,I.; Coven,F.; Fusaro,A.; Dakman,A.; Akcadag,B.; Salviato,A.; DeBattisti,C.; Capua,I.; Cattoli,G.
EPI305600	HA	Turkey	2007-Feb-15	A/Turkey/Turkey/Batman/09rs2842-107/2007	Istituto Zooprofilattico Sperimentale Delle Venezie	Istituto Zooprofilattico Sperimentale Delle Venezie	Schivo,A.; Valastro,V.; Monne,I.; Coven,F.; Fusaro,A.; Dakman,A.; Akcadag,B.; Salviato,A.; DeBattisti,C.; Capua,I.; Cattoli,G.
EPI305593	HA	Turkey	2006-Mar-09	A/Turkey/Turkey/Batman/09rs2841-120/2006	Istituto Zooprofilattico Sperimentale Delle Venezie	Istituto Zooprofilattico Sperimentale Delle Venezie	Schivo,A.; Valastro,V.; Monne,I.; Coven,F.; Fusaro,A.; Dakman,A.; Akcadag,B.; Salviato,A.; DeBattisti,C.; Capua,I.; Cattoli,G.
EPI305573	HA	Turkey	2006-Feb-08	A/Turkey/Turkey/Konya/09rs2841-84/2006	Istituto Zooprofilattico Sperimentale Delle Venezie	Istituto Zooprofilattico Sperimentale Delle Venezie	Schivo,A.; Valastro,V.; Monne,I.; Coven,F.; Fusaro,A.; Dakman,A.; Akcadag,B.; Salviato,A.; DeBattisti,C.; Capua,I.; Cattoli,G.
EPI356472	HA	Indonesia	2012-Jan-07	A/Indonesia/NIHRD11931/2012	National Institute of Health Research and Development	National Institute of Health Research and Development	hana,pawestri;kartika,puspa;hartanti,ikawati;vivi,setiawaty;ondri,sampurno
EPI372947	HA	Egypt	2011-Dec-15	A/Egypt/N11470/2011	U.S. Naval Medical Research Unit No.3	Centers for Disease Control and Prevention	Younan, M.; Poh, M.K.; Elassal, E.; Simpson, N.; Jones,J.; ElBadry,M.A.; Naguib, A.;Saied, I.; Kandeel,A.; Cornelius, C.
EPI372931	HA	Egypt	2011-Sep-21	A/Egypt/N09966/2011	U.S. Naval Medical Research Unit No.3	Centers for Disease Control and Prevention	Younan, M.; Poh, M.K.; Elassal, E.; Simpson, N.; Jones,J.; ElBadry,M.A.; Naguib, A.;Saied, I.; Kandeel,A.; Cornelius, C.
EPI325593	HA	Poland	2010-Aug-26	A/teal/Poland/180/10	National Veterinary Research Institute	National Veterinary Research Institute
EPI325592	HA	Poland	2008-Sep-17	A/teal/Poland/305/08	National Veterinary Research Institute	National Veterinary Research Institute
EPI325591	HA	Poland	2009-Aug-18	A/garganey/Poland/225/09	National Veterinary Research Institute	National Veterinary Research Institute
EPI305615	HA	Turkey	2006-Jan-31	A/Owl/Turkey-Tunceli/09rs2841-102/2006	Istituto Zooprofilattico Sperimentale Delle Venezie	Istituto Zooprofilattico Sperimentale Delle Venezie	Schivo,A.; Valastro,V.; Monne,I.; Coven,F.; Fusaro,A.; Dakman,A.; Akcadag,B.; Salviato,A.; DeBattisti,C.; Capua,I.; Cattoli,G.
EPI305613	HA	Turkey	2006-Jan-27	A/Quail/Turkey-Batman/09rs2841-73/2006	Istituto Zooprofilattico Sperimentale Delle Venezie	Istituto Zooprofilattico Sperimentale Delle Venezie	Schivo,A.; Valastro,V.; Monne,I.; Coven,F.; Fusaro,A.; Dakman,A.; Akcadag,B.; Salviato,A.; DeBattisti,C.; Capua,I.; Cattoli,G.
EPI305609	HA	Turkey	2006-Jan-06	A/Pigeon/Turkey-Bitlis/09rs2841-11/2006	Istituto Zooprofilattico Sperimentale Delle Venezie	Istituto Zooprofilattico Sperimentale Delle Venezie	Schivo,A.; Valastro,V.; Monne,I.; Coven,F.; Fusaro,A.; Dakman,A.; Akcadag,B.; Salviato,A.; DeBattisti,C.; Capua,I.; Cattoli,G.
EPI347290	HA	Vietnam	2010-Feb-25	A/chicken/Vietnam/NCVD-428/2010	National Institute of Hygiene and Epidemiology	Centers for Disease Control and Prevention	Davis,Todd; Rivailler,Pierre; Nguyen,Tung
EPI347289	HA	Vietnam	2010-Feb-23	A/chicken/Vietnam/NCVD-427/2010	National Institute of Hygiene and Epidemiology	Centers for Disease Control and Prevention	Davis,Todd; Rivailler,Pierre; Nguyen,Tung
EPI330998	HA	Vietnam	2010-Dec-01	A/chicken/Vietnam/NCVD-668/2010	National Centre of Veterinary Diagnostics	Centers for Disease Control and Prevention	Davis,Todd; Rivailler,Pierre; Nguyen,Tung
EPI356861	HA	Nepal	2011-Nov-11	A/chicken/Nepal/T9-BH/11	Central Veterinary Laboratory	AHVLA	Puranik, A; Hanna, A; Essen, S; Focosi-Snyman, R; Manvell, R.J; Sedai, D; Chapagain, S; Manandhar, S; Koirala, P; Karki, K.B; Pandey, K.R; Air, T.B; Reid, S
EPI340806	HA	Indonesia	2009-Jan-01	A/chicken/Tanah Datar/BPPVRII-770/2009	Disease Investigation Centre Regional II Bukittinggi (BPPVRII)	CSIRO Australian Animal Health Laboratory	Miswati,Yuli; Yulfitria,.; Azfirman,.; Suatmodjo,Musny; Bruce,Kerri; Davies,Kelly R; Stevens,Vittoria; Kim,Mia; Daniels,Peter; Wong,Frank YK
EPI340778	HA	Indonesia	2009-Jan-01	A/chicken/Temanggung/BBVW-1203d-VIII/2009	Disease Investigation Centre Wates (BBVW)	CSIRO Australian Animal Health Laboratory	Dhamawan,Rama; Usman,Tri Bhakti; Junaidi,Akhmad; Suatmodjo,Musny; Bruce,Kerri; Davies,Kelly R; Stevens,Vittoria; Kim,Mia; Daniels,Peter; Wong,Frank YK
EPI340810	HA	Indonesia	2010-Jan-01	A/chicken/Lampung/BPPVRIII-10-161/2010	Disease Investigation Centre Regional III Bandar Lampung	CSIRO Australian Animal Health Laboratory	Suryantana,.; Ma'arif,Syamsul; Suatmodjo,Musny; Bruce,Kerri; Davies,Kelly R; Stevens,Vittoria; Kim,Mia; Daniels,Peter; Wong,Frank YK
EPI340794	HA	Indonesia	2010-Jan-01	A/chicken/Banjarbaru/BPPVRV-26/2010	Disease Investigation Centre Regional V Banjarbaru (BPPVRV)	CSIRO Australian Animal Health Laboratory	Utami,Wiwin Sri; Hadi,Sulaxono; Suatmodjo,Musny; Bruce,Kerri; Davies,Kelly R; Stevens,Vittoria; Kim,Mia; Daniels,Peter; Wong,Frank YK
EPI348164	HA	Egypt	2010-Jan-01	A/chicken/Egypt/11VIR4453-18/VRLCU/2010	Istituto Zooprofilattico Sperimentale Delle Venezie	Istituto Zooprofilattico Sperimentale Delle Venezie	Valastro, V.; Fusaro, A.; Monne, I.; Hussein, H.A.; Rohiam, M.; El Sanousi, A.A.; Abdel hamid, H.S.; Sultan, H.A.; Adel hafez, A.; Sedik, M.; Cattoli, G.
EPI348162	HA	Egypt	2010-Jan-01	A/chicken/Egypt/11VIR4453-7/VRLCU/2010	Istituto Zooprofilattico Sperimentale Delle Venezie	Istituto Zooprofilattico Sperimentale Delle Venezie	Valastro, V.; Fusaro, A.; Monne, I.; Hussein, H.A.; Rohiam, M.; El Sanousi, A.A.; Abdel hamid, H.S.; Sultan, H.A.; Adel hafez, A.; Sedik, M.; Cattoli, G.
EPI348159	HA	Egypt	2011-Jan-01	A/chicken/Egypt/11VIR4453-137/VRLCU/2011	Istituto Zooprofilattico Sperimentale Delle Venezie	Istituto Zooprofilattico Sperimentale Delle Venezie	Valastro, V.; Fusaro, A.; Monne, I.; Hussein, H.A.; Rohiam, M.; El Sanousi, A.A.; Abdel hamid, H.S.; Sultan, H.A.; Adel hafez, A.; Sedik, M.; Cattoli, G.
EPI348156	HA	Egypt	2010-Jan-01	A/chicken/Egypt11VIR4453-269/2010	Istituto Zooprofilattico Sperimentale Delle Venezie	Istituto Zooprofilattico Sperimentale Delle Venezie	Valastro, V.; Fusaro, A.; Monne, I.; Hussein, H.A.; Rohiam, M.; El Sanousi, A.A.; Abdel hamid, H.S.; Sultan, H.A.; Adel hafez, A.; Sedik, M.; Cattoli, G.
EPI348153	HA	Egypt	2010-Jan-01	A/chicken/Egypt/11VIR4453-266/2010	Istituto Zooprofilattico Sperimentale Delle Venezie	Istituto Zooprofilattico Sperimentale Delle Venezie	Valastro, V.; Fusaro, A.; Monne, I.; Hussein, H.A.; Rohiam, M.; El Sanousi, A.A.; Abdel hamid, H.S.; Sultan, H.A.; Adel hafez, A.; Sedik, M.; Cattoli, G.
EPI305601	HA	Turkey	2007-Feb-15	A/Chicken/Turkey-Batman/09rs2842-109/2007	Istituto Zooprofilattico Sperimentale Delle Venezie	Istituto Zooprofilattico Sperimentale Delle Venezie	Schivo,A.; Valastro,V.; Monne,I.; Coven,F.; Fusaro,A.; Dakman,A.; Akcadag,B.; Salviato,A.; DeBattisti,C.; Capua,I.; Cattoli,G.
EPI305598	HA	Turkey	2007-Feb-15	A/Chicken/Turkey-Batman/09rs2842-96/2007	Istituto Zooprofilattico Sperimentale Delle Venezie	Istituto Zooprofilattico Sperimentale Delle Venezie	Schivo,A.; Valastro,V.; Monne,I.; Coven,F.; Fusaro,A.; Dakman,A.; Akcadag,B.; Salviato,A.; DeBattisti,C.; Capua,I.; Cattoli,G.
EPI305597	HA	Turkey	2007-Feb-15	A/Chicken/Turkey-Diyarbakir/09rs2842-94/2007	Istituto Zooprofilattico Sperimentale Delle Venezie	Istituto Zooprofilattico Sperimentale Delle Venezie	Schivo,A.; Valastro,V.; Monne,I.; Coven,F.; Fusaro,A.; Dakman,A.; Akcadag,B.; Salviato,A.; DeBattisti,C.; Capua,I.; Cattoli,G.
EPI305595	HA	Turkey	2007-Feb-15	A/Chicken/Turkey-Diyarbakir/09rs2842-91/2007	Istituto Zooprofilattico Sperimentale Delle Venezie	Istituto Zooprofilattico Sperimentale Delle Venezie	Schivo,A.; Valastro,V.; Monne,I.; Coven,F.; Fusaro,A.; Dakman,A.; Akcadag,B.; Salviato,A.; DeBattisti,C.; Capua,I.; Cattoli,G.
EPI305594	HA	Turkey	2007-Feb-15	A/Chicken/Turkey-Batman/09rs2842-90/2007	Istituto Zooprofilattico Sperimentale Delle Venezie	Istituto Zooprofilattico Sperimentale Delle Venezie	Schivo,A.; Valastro,V.; Monne,I.; Coven,F.; Fusaro,A.; Dakman,A.; Akcadag,B.; Salviato,A.; DeBattisti,C.; Capua,I.; Cattoli,G.
EPI305592	HA	Turkey	2006-Feb-28	A/Chicken/Turkey-Izmir/09rs2841-119/2006	Istituto Zooprofilattico Sperimentale Delle Venezie	Istituto Zooprofilattico Sperimentale Delle Venezie	Schivo,A.; Valastro,V.; Monne,I.; Coven,F.; Fusaro,A.; Dakman,A.; Akcadag,B.; Salviato,A.; DeBattisti,C.; Capua,I.; Cattoli,G.
EPI305591	HA	Turkey	2006-Feb-20	A/Chicken/Turkey-Manisa/09rs2841-118/2006	Istituto Zooprofilattico Sperimentale Delle Venezie	Istituto Zooprofilattico Sperimentale Delle Venezie	Schivo,A.; Valastro,V.; Monne,I.; Coven,F.; Fusaro,A.; Dakman,A.; Akcadag,B.; Salviato,A.; DeBattisti,C.; Capua,I.; Cattoli,G.
EPI305590	HA	Turkey	2006-Mar-16	A/Chicken/Turkey-Elazig/09rs2841-117/2006	Istituto Zooprofilattico Sperimentale Delle Venezie	Istituto Zooprofilattico Sperimentale Delle Venezie	Schivo,A.; Valastro,V.; Monne,I.; Coven,F.; Fusaro,A.; Dakman,A.; Akcadag,B.; Salviato,A.; DeBattisti,C.; Capua,I.; Cattoli,G.
EPI305589	HA	Turkey	2006-Feb-08	A/Chicken/Turkey-Adiyaman/09rs2841-115/2006	Istituto Zooprofilattico Sperimentale Delle Venezie	Istituto Zooprofilattico Sperimentale Delle Venezie	Schivo,A.; Valastro,V.; Monne,I.; Coven,F.; Fusaro,A.; Dakman,A.; Akcadag,B.; Salviato,A.; DeBattisti,C.; Capua,I.; Cattoli,G.
EPI305588	HA	Turkey	2006-Feb-08	A/Chicken/Turkey-Diyarbakir/09rs2841-110/2006	Istituto Zooprofilattico Sperimentale Delle Venezie	Istituto Zooprofilattico Sperimentale Delle Venezie	Schivo,A.; Valastro,V.; Monne,I.; Coven,F.; Fusaro,A.; Dakman,A.; Akcadag,B.; Salviato,A.; DeBattisti,C.; Capua,I.; Cattoli,G.
EPI305587	HA	Turkey	2006-Jan-31	A/Chicken/Turkey-Malatya/09rs2841-108/2006	Istituto Zooprofilattico Sperimentale Delle Venezie	Istituto Zooprofilattico Sperimentale Delle Venezie	Schivo,A.; Valastro,V.; Monne,I.; Coven,F.; Fusaro,A.; Dakman,A.; Akcadag,B.; Salviato,A.; DeBattisti,C.; Capua,I.; Cattoli,G.
EPI305586	HA	Turkey	2006-Feb-08	A/Chicken/Turkey-Mardin/09rs2841-107/2006	Istituto Zooprofilattico Sperimentale Delle Venezie	Istituto Zooprofilattico Sperimentale Delle Venezie	Schivo,A.; Valastro,V.; Monne,I.; Coven,F.; Fusaro,A.; Dakman,A.; Akcadag,B.; Salviato,A.; DeBattisti,C.; Capua,I.; Cattoli,G.
EPI305585	HA	Turkey	2006-Feb-14	A/Chicken/Turkey-Siirt/09rs2841-105/2006	Istituto Zooprofilattico Sperimentale Delle Venezie	Istituto Zooprofilattico Sperimentale Delle Venezie	Schivo,A.; Valastro,V.; Monne,I.; Coven,F.; Fusaro,A.; Dakman,A.; Akcadag,B.; Salviato,A.; DeBattisti,C.; Capua,I.; Cattoli,G.
EPI305584	HA	Turkey	2006-Feb-21	A/Chicken/Turkey-Siirt/09rs2841-104/2006	Istituto Zooprofilattico Sperimentale Delle Venezie	Istituto Zooprofilattico Sperimentale Delle Venezie	Schivo,A.; Valastro,V.; Monne,I.; Coven,F.; Fusaro,A.; Dakman,A.; Akcadag,B.; Salviato,A.; DeBattisti,C.; Capua,I.; Cattoli,G.
EPI305583	HA	Turkey	2006-Feb-14	A/Chicken/Turkey-Tunceli/09rs2841-103/2006	Istituto Zooprofilattico Sperimentale Delle Venezie	Istituto Zooprofilattico Sperimentale Delle Venezie	Schivo,A.; Valastro,V.; Monne,I.; Coven,F.; Fusaro,A.; Dakman,A.; Akcadag,B.; Salviato,A.; DeBattisti,C.; Capua,I.; Cattoli,G.
EPI305582	HA	Turkey	2006-Feb-14	A/Chicken/Turkey-Tunceli/09rs2841-101/2006	Istituto Zooprofilattico Sperimentale Delle Venezie	Istituto Zooprofilattico Sperimentale Delle Venezie	Schivo,A.; Valastro,V.; Monne,I.; Coven,F.; Fusaro,A.; Dakman,A.; Akcadag,B.; Salviato,A.; DeBattisti,C.; Capua,I.; Cattoli,G.
EPI305581	HA	Turkey	2006-Feb-08	A/Chicken/Turkey-Malatya/09rs2841-97/2006	Istituto Zooprofilattico Sperimentale Delle Venezie	Istituto Zooprofilattico Sperimentale Delle Venezie	Schivo,A.; Valastro,V.; Monne,I.; Coven,F.; Fusaro,A.; Dakman,A.; Akcadag,B.; Salviato,A.; DeBattisti,C.; Capua,I.; Cattoli,G.
EPI305580	HA	Turkey	2006-Feb-14	A/Chicken/Turkey-Mus/09rs2841-94/2006	Istituto Zooprofilattico Sperimentale Delle Venezie	Istituto Zooprofilattico Sperimentale Delle Venezie	Schivo,A.; Valastro,V.; Monne,I.; Coven,F.; Fusaro,A.; Dakman,A.; Akcadag,B.; Salviato,A.; DeBattisti,C.; Capua,I.; Cattoli,G.
EPI305579	HA	Turkey	2006-Feb-14	A/Chicken/Turkey-Malatya/09rs2841-91/2006	Istituto Zooprofilattico Sperimentale Delle Venezie	Istituto Zooprofilattico Sperimentale Delle Venezie	Schivo,A.; Valastro,V.; Monne,I.; Coven,F.; Fusaro,A.; Dakman,A.; Akcadag,B.; Salviato,A.; DeBattisti,C.; Capua,I.; Cattoli,G.
EPI305578	HA	Turkey	2006-Jan-31	A/Chicken/Turkey-Malatya/09rs2841-90/2006	Istituto Zooprofilattico Sperimentale Delle Venezie	Istituto Zooprofilattico Sperimentale Delle Venezie	Schivo,A.; Valastro,V.; Monne,I.; Coven,F.; Fusaro,A.; Dakman,A.; Akcadag,B.; Salviato,A.; DeBattisti,C.; Capua,I.; Cattoli,G.
EPI305577	HA	Turkey	2006-Feb-14	A/Chicken/Turkey-Malatya/09rs2841-89/2006	Istituto Zooprofilattico Sperimentale Delle Venezie	Istituto Zooprofilattico Sperimentale Delle Venezie	Schivo,A.; Valastro,V.; Monne,I.; Coven,F.; Fusaro,A.; Dakman,A.; Akcadag,B.; Salviato,A.; DeBattisti,C.; Capua,I.; Cattoli,G.
EPI305576	HA	Turkey	2006-Feb-14	A/Chicken/Turkey-Elazig/09rs2841-87/2006	Istituto Zooprofilattico Sperimentale Delle Venezie	Istituto Zooprofilattico Sperimentale Delle Venezie	Schivo,A.; Valastro,V.; Monne,I.; Coven,F.; Fusaro,A.; Dakman,A.; Akcadag,B.; Salviato,A.; DeBattisti,C.; Capua,I.; Cattoli,G.
EPI305575	HA	Turkey	2006-Feb-14	A/Chicken/Turkey-Elazig/09rs2841-86/2006	Istituto Zooprofilattico Sperimentale Delle Venezie	Istituto Zooprofilattico Sperimentale Delle Venezie	Schivo,A.; Valastro,V.; Monne,I.; Coven,F.; Fusaro,A.; Dakman,A.; Akcadag,B.; Salviato,A.; DeBattisti,C.; Capua,I.; Cattoli,G.
EPI305574	HA	Turkey	2006-Feb-08	A/Chicken/Turkey-Konya/09rs2841-85/2006	Istituto Zooprofilattico Sperimentale Delle Venezie	Istituto Zooprofilattico Sperimentale Delle Venezie	Schivo,A.; Valastro,V.; Monne,I.; Coven,F.; Fusaro,A.; Dakman,A.; Akcadag,B.; Salviato,A.; DeBattisti,C.; Capua,I.; Cattoli,G.
EPI305572	HA	Turkey	2006-Feb-14	A/Chicken/Turkey-Aksaray/09rs2841-83/2006	Istituto Zooprofilattico Sperimentale Delle Venezie	Istituto Zooprofilattico Sperimentale Delle Venezie	Schivo,A.; Valastro,V.; Monne,I.; Coven,F.; Fusaro,A.; Dakman,A.; Akcadag,B.; Salviato,A.; DeBattisti,C.; Capua,I.; Cattoli,G.
EPI305571	HA	Turkey	2006-Feb-08	A/Chicken/Turkey-Konya/09rs2841-82/2006	Istituto Zooprofilattico Sperimentale Delle Venezie	Istituto Zooprofilattico Sperimentale Delle Venezie	Schivo,A.; Valastro,V.; Monne,I.; Coven,F.; Fusaro,A.; Dakman,A.; Akcadag,B.; Salviato,A.; DeBattisti,C.; Capua,I.; Cattoli,G.
EPI305570	HA	Turkey	2006-Feb-08	A/Chicken/Turkey-Gaziantep/09rs2841-81/2006	Istituto Zooprofilattico Sperimentale Delle Venezie	Istituto Zooprofilattico Sperimentale Delle Venezie	Schivo,A.; Valastro,V.; Monne,I.; Coven,F.; Fusaro,A.; Dakman,A.; Akcadag,B.; Salviato,A.; DeBattisti,C.; Capua,I.; Cattoli,G.
EPI305569	HA	Turkey	2006-Feb-08	A/Chicken/Turkey-Sanliurfa/09rs2841-80/2006	Istituto Zooprofilattico Sperimentale Delle Venezie	Istituto Zooprofilattico Sperimentale Delle Venezie	Schivo,A.; Valastro,V.; Monne,I.; Coven,F.; Fusaro,A.; Dakman,A.; Akcadag,B.; Salviato,A.; DeBattisti,C.; Capua,I.; Cattoli,G.
EPI305568	HA	Turkey	2006-Jan-27	A/Chicken/Turkey-Van/09rs2841-79/2006	Istituto Zooprofilattico Sperimentale Delle Venezie	Istituto Zooprofilattico Sperimentale Delle Venezie	Schivo,A.; Valastro,V.; Monne,I.; Coven,F.; Fusaro,A.; Dakman,A.; Akcadag,B.; Salviato,A.; DeBattisti,C.; Capua,I.; Cattoli,G.
EPI305567	HA	Turkey	2006-Jan-26	A/Chicken/Turkey-Malatya/09rs2841-78/2006	Istituto Zooprofilattico Sperimentale Delle Venezie	Istituto Zooprofilattico Sperimentale Delle Venezie	Schivo,A.; Valastro,V.; Monne,I.; Coven,F.; Fusaro,A.; Dakman,A.; Akcadag,B.; Salviato,A.; DeBattisti,C.; Capua,I.; Cattoli,G.
EPI305566	HA	Turkey	2006-Jan-26	A/Chicken/Turkey-Diyarbakir/09rs2841-77/2006	Istituto Zooprofilattico Sperimentale Delle Venezie	Istituto Zooprofilattico Sperimentale Delle Venezie	Schivo,A.; Valastro,V.; Monne,I.; Coven,F.; Fusaro,A.; Dakman,A.; Akcadag,B.; Salviato,A.; DeBattisti,C.; Capua,I.; Cattoli,G.
EPI305565	HA	Turkey	2006-Jan-26	A/Chicken/Turkey-Diyarbakir/09rs2841-74/2006	Istituto Zooprofilattico Sperimentale Delle Venezie	Istituto Zooprofilattico Sperimentale Delle Venezie	Schivo,A.; Valastro,V.; Monne,I.; Coven,F.; Fusaro,A.; Dakman,A.; Akcadag,B.; Salviato,A.; DeBattisti,C.; Capua,I.; Cattoli,G.
EPI305564	HA	Turkey	2006-Jan-26	A/Chicken/Turkey-Diyarbakir/09rs2841-70/2006	Istituto Zooprofilattico Sperimentale Delle Venezie	Istituto Zooprofilattico Sperimentale Delle Venezie	Schivo,A.; Valastro,V.; Monne,I.; Coven,F.; Fusaro,A.; Dakman,A.; Akcadag,B.; Salviato,A.; DeBattisti,C.; Capua,I.; Cattoli,G.
EPI305563	HA	Turkey	2006-Jan-26	A/Chicken/Turkey-Batman/09rs2841-69/2006	Istituto Zooprofilattico Sperimentale Delle Venezie	Istituto Zooprofilattico Sperimentale Delle Venezie	Schivo,A.; Valastro,V.; Monne,I.; Coven,F.; Fusaro,A.; Dakman,A.; Akcadag,B.; Salviato,A.; DeBattisti,C.; Capua,I.; Cattoli,G.
EPI305562	HA	Turkey	2006-Jan-26	A/Chicken/Aydin/09rs2841-68/2006	Istituto Zooprofilattico Sperimentale Delle Venezie	Istituto Zooprofilattico Sperimentale Delle Venezie	Schivo,A.; Valastro,V.; Monne,I.; Coven,F.; Fusaro,A.; Dakman,A.; Akcadag,B.; Salviato,A.; DeBattisti,C.; Capua,I.; Cattoli,G.
EPI305561	HA	Turkey	2006-Jan-27	A/Chicken/Turkey-Mus/09rs2841-65/2006	Istituto Zooprofilattico Sperimentale Delle Venezie	Istituto Zooprofilattico Sperimentale Delle Venezie	Schivo,A.; Valastro,V.; Monne,I.; Coven,F.; Fusaro,A.; Dakman,A.; Akcadag,B.; Salviato,A.; DeBattisti,C.; Capua,I.; Cattoli,G.
EPI305560	HA	Turkey	2006-Jan-27	A/Chicken/Turkey-Burdur/09rs2841-64/2006	Istituto Zooprofilattico Sperimentale Delle Venezie	Istituto Zooprofilattico Sperimentale Delle Venezie	Schivo,A.; Valastro,V.; Monne,I.; Coven,F.; Fusaro,A.; Dakman,A.; Akcadag,B.; Salviato,A.; DeBattisti,C.; Capua,I.; Cattoli,G.
EPI305559	HA	Turkey	2006-Jan-27	A/Chicken/Turkey-Eskisehir/09rs2841-63/2006	Istituto Zooprofilattico Sperimentale Delle Venezie	Istituto Zooprofilattico Sperimentale Delle Venezie	Schivo,A.; Valastro,V.; Monne,I.; Coven,F.; Fusaro,A.; Dakman,A.; Akcadag,B.; Salviato,A.; DeBattisti,C.; Capua,I.; Cattoli,G.
EPI305558	HA	Turkey	2006-Jan-23	A/Chicken/Turkey-Siirt/09rs2841-56/2006	Istituto Zooprofilattico Sperimentale Delle Venezie	Istituto Zooprofilattico Sperimentale Delle Venezie	Schivo,A.; Valastro,V.; Monne,I.; Coven,F.; Fusaro,A.; Dakman,A.; Akcadag,B.; Salviato,A.; DeBattisti,C.; Capua,I.; Cattoli,G.
EPI305557	HA	Turkey	2006-Jan-23	A/Chicken/Turkey-Mugla/09rs2841-54/2006	Istituto Zooprofilattico Sperimentale Delle Venezie	Istituto Zooprofilattico Sperimentale Delle Venezie	Schivo,A.; Valastro,V.; Monne,I.; Coven,F.; Fusaro,A.; Dakman,A.; Akcadag,B.; Salviato,A.; DeBattisti,C.; Capua,I.; Cattoli,G.
EPI305556	HA	Turkey	2006-Jan-23	A/Chicken/Turkey-Elazi/09rs2841-52/2006	Istituto Zooprofilattico Sperimentale Delle Venezie	Istituto Zooprofilattico Sperimentale Delle Venezie	Schivo,A.; Valastro,V.; Monne,I.; Coven,F.; Fusaro,A.; Dakman,A.; Akcadag,B.; Salviato,A.; DeBattisti,C.; Capua,I.; Cattoli,G.
EPI305553	HA	Turkey	2006-Jan-23	A/Chicken/Turkey-Gunushane/09rs2841-41/2006	Istituto Zooprofilattico Sperimentale Delle Venezie	Istituto Zooprofilattico Sperimentale Delle Venezie	Schivo,A.; Valastro,V.; Monne,I.; Coven,F.; Fusaro,A.; Dakman,A.; Akcadag,B.; Salviato,A.; DeBattisti,C.; Capua,I.; Cattoli,G.
EPI305552	HA	Turkey	2006-Jan-12	A/Chicken/Turkey-Yozgat/09rs2841-35/2006	Istituto Zooprofilattico Sperimentale Delle Venezie	Istituto Zooprofilattico Sperimentale Delle Venezie	Schivo,A.; Valastro,V.; Monne,I.; Coven,F.; Fusaro,A.; Dakman,A.; Akcadag,B.; Salviato,A.; DeBattisti,C.; Capua,I.; Cattoli,G.
EPI305550	HA	Turkey	2006-Jan-08	A/Chicken/Turkey-Ankara/09rs2841-31/2006	Istituto Zooprofilattico Sperimentale Delle Venezie	Istituto Zooprofilattico Sperimentale Delle Venezie	Schivo,A.; Valastro,V.; Monne,I.; Coven,F.; Fusaro,A.; Dakman,A.; Akcadag,B.; Salviato,A.; DeBattisti,C.; Capua,I.; Cattoli,G.
EPI305549	HA	Turkey	2006-Jan-07	A/Chicken/Turkey-Yozgat/09rs2841-26/2006	Istituto Zooprofilattico Sperimentale Delle Venezie	Istituto Zooprofilattico Sperimentale Delle Venezie	Schivo,A.; Valastro,V.; Monne,I.; Coven,F.; Fusaro,A.; Dakman,A.; Akcadag,B.; Salviato,A.; DeBattisti,C.; Capua,I.; Cattoli,G.
EPI305548	HA	Turkey	2006-Jan-07	A/Chicken/Turkey-Erzurum/09rs2841-25/2006	Istituto Zooprofilattico Sperimentale Delle Venezie	Istituto Zooprofilattico Sperimentale Delle Venezie	Schivo,A.; Valastro,V.; Monne,I.; Coven,F.; Fusaro,A.; Dakman,A.; Akcadag,B.; Salviato,A.; DeBattisti,C.; Capua,I.; Cattoli,G.
EPI305546	HA	Turkey	2006-Jan-07	A/Chicken/Turkey-Agri/09rs2841-22/2006	Istituto Zooprofilattico Sperimentale Delle Venezie	Istituto Zooprofilattico Sperimentale Delle Venezie	Schivo,A.; Valastro,V.; Monne,I.; Coven,F.; Fusaro,A.; Dakman,A.; Akcadag,B.; Salviato,A.; DeBattisti,C.; Capua,I.; Cattoli,G.
EPI305545	HA	Turkey	2006-Jan-04	A/Chicken/Turkey-Erzurum/09rs2841-21/2006	Istituto Zooprofilattico Sperimentale Delle Venezie	Istituto Zooprofilattico Sperimentale Delle Venezie	Schivo,A.; Valastro,V.; Monne,I.; Coven,F.; Fusaro,A.; Dakman,A.; Akcadag,B.; Salviato,A.; DeBattisti,C.; Capua,I.; Cattoli,G.
EPI305542	HA	Turkey	2006-Jan-04	A/Chicken/Turkey-Igdir/09rs2841-14/2006	Istituto Zooprofilattico Sperimentale Delle Venezie	Istituto Zooprofilattico Sperimentale Delle Venezie	Schivo,A.; Valastro,V.; Monne,I.; Coven,F.; Fusaro,A.; Dakman,A.; Akcadag,B.; Salviato,A.; DeBattisti,C.; Capua,I.; Cattoli,G.
EPI305541	HA	Turkey	2006-Jan-06	A/Chicken/Turkey-Agri/09rs2841-12/2006	Istituto Zooprofilattico Sperimentale Delle Venezie	Istituto Zooprofilattico Sperimentale Delle Venezie	Schivo,A.; Valastro,V.; Monne,I.; Coven,F.; Fusaro,A.; Dakman,A.; Akcadag,B.; Salviato,A.; DeBattisti,C.; Capua,I.; Cattoli,G.
EPI305540	HA	Turkey	2005-Dec-11	A/Chicken/Turkey-Agri/09rs2841-10/2005	Istituto Zooprofilattico Sperimentale Delle Venezie	Istituto Zooprofilattico Sperimentale Delle Venezie	Schivo,A.; Valastro,V.; Monne,I.; Coven,F.; Fusaro,A.; Dakman,A.; Akcadag,B.; Salviato,A.; DeBattisti,C.; Capua,I.; Cattoli,G.
EPI330997	HA	Vietnam	2011-Feb-01	A/chicken/Vietnam/NCVD-686/2011	National Centre of Veterinary Diagnostics	Centers for Disease Control and Prevention	Davis,Todd; Rivailler,Pierre; Nguyen,Tung
EPI334550	HA	Russian Federation	2006-Feb-09	A/chicken/Dagestan/29/2006	Federal Centre for Animal Health (ARRIAH)	Federal Centre for Animal Health (ARRIAH)	Andriyasov, A.; Pchelkina, I.; Kolosov, S.
EPI334549	HA	Russian Federation	2006-Feb-03	A/chicken/Krasnodar/19/2006	Federal Centre for Animal Health (ARRIAH)	Federal Centre for Animal Health (ARRIAH)	Pchelkina, I.; Kolosov, S.; Andriyasov, A.; Chvala, I.; Drygin, V.
EPI354764	HA	Bulgaria	2011-Oct-22	A/duck/Bulgaria/Shishmanzi-26/11	NDRVMI (National Diagnostic and Research Veterinary Medical Institute)	AHVLA	Puranik, A; Hanna, A; Essen, S; Focosi-Snyman, R; Manvell, R; Marinova-Petkova, A; Georgiev, G; Webby, R.J; Webster, R.G; Reid, S
EPI354763	HA	Bulgaria	2011-Oct-22	A/duck/Bulgaria/Shishmanzi-25/11	NDRVMI (National Diagnostic and Research Veterinary Medical Institute)	AHVLA	Puranik, A; Hanna, A; Essen, S; Focosi-Snyman, R; Manvell, R; Marinova-Petkova, A; Georgiev, G; Webby, R.J; Webster, R.G; Reid, S
EPI354762	HA	Bulgaria	2011-Oct-22	A/duck/Bulgaria/Shishmanzi-23/11	NDRVMI (National Diagnostic and Research Veterinary Medical Institute)	AHVLA	Puranik, A; Hanna, A; Essen, S; Focosi-Snyman, R; Manvell, R; Marinova-Petkova, A; Georgiev, G; Webby, R.J; Webster, R.G; Reid, S
EPI356863	HA	Nepal	2011-Nov-07	A/duck/Nepal/5.TZoo/11	Central Veterinary Laboratory	AHVLA	Puranik, A; Hanna, A; Essen, S; Focosi-Snyman, R; Manvell, R.J; Sedai, D; Chapagain, S; Manandhar, S; Koirala, P; Karki, K.B; Pandey, K.R; Air, T.B; Reid, S
EPI356413	HA	Germany	2009-Jan-01	A/wild duck/Germany-BY/R2892/2009		Friedrich-Loeffler-Institut
EPI305551	HA	Turkey	2006-Jan-12	A/Duck/Turkey-Aydin/09rs2841-34/2006	Istituto Zooprofilattico Sperimentale Delle Venezie	Istituto Zooprofilattico Sperimentale Delle Venezie	Schivo,A.; Valastro,V.; Monne,I.; Coven,F.; Fusaro,A.; Dakman,A.; Akcadag,B.; Salviato,A.; DeBattisti,C.; Capua,I.; Cattoli,G.
EPI305544	HA	Turkey	2005-Dec-26	A/Duck/Turkey-Igdir/09rs2841-20/2005	Istituto Zooprofilattico Sperimentale Delle Venezie	Istituto Zooprofilattico Sperimentale Delle Venezie	Schivo,A.; Valastro,V.; Monne,I.; Coven,F.; Fusaro,A.; Dakman,A.; Akcadag,B.; Salviato,A.; DeBattisti,C.; Capua,I.; Cattoli,G.
EPI376533	HA		2008-Jan-01	A/duck/Egypt/1709-10/2008		Istituto Zooprofilattico Sperimentale Delle Venezie
EPI330995	HA	Vietnam	2011-Jan-01	A/duck/Vietnam/NCVD-672/2011	National Centre of Veterinary Diagnostics	Centers for Disease Control and Prevention	Davis,Todd; Rivailler,Pierre; Nguyen,Tung
EPI136821	HA	Italy	2007-Jan-01	A/turkey/Italy/5425/2007		Istituto Zooprofilattico Sperimentale Delle Venezie
EPI154976	HA	Italy	2007-Jan-01	A/shoveler/Italy/6323-11/2007		Istituto Zooprofilattico Sperimentale Delle Venezie
EPI154977	HA	Italy	2007-Jan-01	A/chicken/Italy/3981-90/2007		Istituto Zooprofilattico Sperimentale Delle Venezie
EPI154978	HA	Italy	2007-Jan-01	A/turkey/Italy/5425/2007		Istituto Zooprofilattico Sperimentale Delle Venezie
EPI154979	HA	Italy	2007-Jan-01	A/guinea fowl/Italy/1733/2007		Istituto Zooprofilattico Sperimentale Delle Venezie
EPI154980	HA	Italy	2007-Jan-01	A/chicken/Italy/2837-54/2007		Istituto Zooprofilattico Sperimentale Delle Venezie
EPI154981	HA	Italy	2007-Jan-01	A/chicken/Italy/2837-58/2007		Istituto Zooprofilattico Sperimentale Delle Venezie
EPI154982	HA	Italy	2007-Jan-01	A/mallard/Italy/6103-12/2007		Istituto Zooprofilattico Sperimentale Delle Venezie
EPI154983	HA	Italy	2007-Jan-01	A/chicken/Italy/5248/2007		Istituto Zooprofilattico Sperimentale Delle Venezie
EPI167282	HA	Italy	2005-Jan-01	A/Eurasian teal/Italy/533/2005		Istituto Zooprofilattico Sperimentale Delle Venezie
EPI167283	HA	Italy	2005-Jan-01	A/Eurasian teal/Italy/439-117/2005		Istituto Zooprofilattico Sperimentale Delle Venezie
EPI167284	HA	Italy	2005-Jan-01	A/Mallard/Italy/440-8/2005		Istituto Zooprofilattico Sperimentale Delle Venezie
EPI167285	HA	Italy	2006-Jan-01	A/Shoveler/Italy/377-6/2006		Istituto Zooprofilattico Sperimentale Delle Venezie
EPI167286	HA	Italy	2006-Jan-01	A/Mallard/Italy/497-29/2006		Istituto Zooprofilattico Sperimentale Delle Venezie
EPI167287	HA	Italy	2006-Jan-01	A/Mallard/Italy/497-35/2006		Istituto Zooprofilattico Sperimentale Delle Venezie
EPI167288	HA	Italy	2006-Jan-01	A/Shoveler/Italy/2698-3/2006		Istituto Zooprofilattico Sperimentale Delle Venezie
EPI167290	HA	Italy	2006-Jan-01	A/Mallard/Italy/2699-74/2006		Istituto Zooprofilattico Sperimentale Delle Venezie
EPI167291	HA	Italy	2006-Jan-01	A/Mallard/Italy/2699-78/2006		Istituto Zooprofilattico Sperimentale Delle Venezie
EPI167292	HA	Italy	2006-Jan-01	A/Mallard/Italy/2699-98/2006		Istituto Zooprofilattico Sperimentale Delle Venezie
EPI167293	HA	Italy	2006-Jan-01	A/Mallard/Italy/2699-115/2006		Istituto Zooprofilattico Sperimentale Delle Venezie
EPI167294	HA	Italy	2006-Jan-01	A/Mallard/Italy/2699-116/2006		Istituto Zooprofilattico Sperimentale Delle Venezie
EPI167295	HA	Italy	2007-Jan-01	A/mallard/Italy/1336/07		Istituto Zooprofilattico Sperimentale Delle Venezie
EPI167296	HA	Italy	2007-Jan-01	A/mallard/Italy/6103-5/2007		Istituto Zooprofilattico Sperimentale Delle Venezie
EPI167297	HA	Italy	2008-Jan-01	A/mallard/Italy/3397-65/2008		Istituto Zooprofilattico Sperimentale Delle Venezie
EPI167298	HA	Italy	2008-Jan-01	A/teal/Italy/794-3/2008		Istituto Zooprofilattico Sperimentale Delle Venezie
EPI167299	HA	Italy	2008-Jan-01	A/mallard/Italy/794-18/2008		Istituto Zooprofilattico Sperimentale Delle Venezie
EPI167300	HA	Italy	2007-Jan-01	A/mallard/Italy/6104-14/2007		Istituto Zooprofilattico Sperimentale Delle Venezie
EPI167301	HA	Italy	2007-Jan-01	A/shoveler/Italy/6104-30/2007		Istituto Zooprofilattico Sperimentale Delle Venezie
EPI169422	HA	Poland	2007-Dec-28	A/mallard/Poland/01/08	National Veterinary Research Institute	National Veterinary Research Institute
EPI169519	HA	Sweden	2008-Jan-01	A/Mallard/Sweden/100993/2008	National Veterinary Institute	National Veterinary Institute
EPI169527	HA	Sweden	2005-Jan-01	A/Mallard/Sweden/S90597/2005	National Veterinary Institute	National Veterinary Institute
EPI169535	HA	Sweden	2003-Jan-01	A/Mallard/Sweden/S90735/2003	National Veterinary Institute	National Veterinary Institute
EPI182917	HA	Italy	2008-Jan-01	A/mallard/Italy/6836-9/2008		Istituto Zooprofilattico Sperimentale Delle Venezie
EPI185457	HA	Italy	2007-Jan-01	A/turkey/Italy/4527/2007		Istituto Zooprofilattico Sperimentale Delle Venezie
EPI210104	HA	Italy	2008-Jan-01	A/guinea fowl/Italy/407/2008	Istituto Zooprofilattico Sperimentale Delle Venezie	Istituto Zooprofilattico Sperimentale Delle Venezie
EPI210105	HA	Italy	2007-Jan-01	A/duck/Italy/5378/2007	Istituto Zooprofilattico Sperimentale Delle Venezie	Istituto Zooprofilattico Sperimentale Delle Venezie
EPI210106	HA	Italy	2007-Jan-01	A/duck/Italy/4936/2007	Istituto Zooprofilattico Sperimentale Delle Venezie	Istituto Zooprofilattico Sperimentale Delle Venezie
EPI211184	HA	Poland	2009-Jan-12	A/mallard/Poland/16/09	National Veterinary Research Institute	National Veterinary Research Institute
EPI211188	HA	Poland	2009-Feb-16	A/mallard/Poland/41/09	National Veterinary Research Institute	National Veterinary Research Institute
EPI254381	HA	Poland	2009-Dec-27	A/mallard/Poland/446/09	National Veterinary Research Institute	National Veterinary Research Institute	Smietanka,K; Pikula,A; Minta,Z
EPI290464	HA	Netherlands	2003-Mar-03	A/domestic duck/Netherlands/621627/03(H7N7)		Central Veterinary Institute
EPI295036	HA	Netherlands	2003-Apr-07	A/chicken/Netherlands/03010735/03(H7N7)		Central Veterinary Institute
EPI295048	HA	Netherlands	2003-Apr-29	A/chicken/Netherlands/03013833/03(H7N7)		Central Veterinary Institute
EPI302173	HA	Germany	2009-Jan-01	A/turkey/Germany-NW/R655/2009		Friedrich-Loeffler-Institut
EPI302178	HA	Germany	2010-Jan-01	A/chicken/Germany-NI/R874/2010		Friedrich-Loeffler-Institut
EPI304489	HA	Belgium	2003-Apr-27	A/chicken/belgium/06775/2003		Veterinary and Agrochemical Research Institute
EPI316303	HA	Netherlands	2011-Apr-22	A/chicken/Netherlands/11004875/11	Central Veterinary Institute	Central Veterinary Institute	Heutink R., S. Pritz-Verschuren and G.Koch
EPI317606	HA	Netherlands	2011-May-10	A/chicken/Neth/11008327/11	Central Veterinary Institute	Central Veterinary Institute	Heutink, Rene; Pritz-Verschuren, Sylvia; Koch, Guus
EPI356303	HA	Germany	2011-Jan-01	A/chicken/Germany/R1801/2011		Friedrich-Loeffler-Institut
EPI356351	HA	Germany	2009-Jan-01	A/turkey/Germany-NW/R655/2009		Friedrich-Loeffler-Institut
EPI360902	HA	Belgium	2010-Jan-01	A/Branta canadensis/Belgium/13000-9-2/2010	Veterinary and Agrochemical Research Institute	Veterinary and Agrochemical Research Institute
EPI439486	HA	China	2013-Feb-26	A/Shanghai/1/2013		WHO Chinese National Influenza Center
EPI439502	HA	China	2013-Mar-05	A/Shanghai/2/2013		WHO Chinese National Influenza Center
EPI439507	HA	China	2013-Mar-20	A/Anhui/1/2013		WHO Chinese National Influenza Center
EPI440095	HA	China	2013-Mar-24	A/Hangzhou/1/2013	Hangzhou Center for Disease Control and Prevention	Hangzhou Center for Disease Control and Prevention	Li,J; Sun,YX; Pu,XY; Yu,XF; Chen,QJ; Kou,Y; Ding,SJ; Zhou,YY; Pan,JC
EPI440685	HA	China	2013-Apr-03	A/Chicken/Shanghai/S1053/2013	Harbin Veterinary Research Institute	Harbin Veterinary Research Institute
EPI440693	HA	China	2013-Apr-03	A/Environment/Shanghai/S1088/2013	Harbin Veterinary Research Institute	Harbin Veterinary Research Institute
EPI440701	HA	China	2013-Apr-02	A/Pigeon/Shanghai/S1069/2013	Harbin Veterinary Research Institute	Harbin Veterinary Research Institute
EPI442706	HA	China	2013-Apr-01	A/chicken/Jiangsu/K27/2013	China Animal Health and Epidemiology Center	China Animal Health and Epidemiology Center	Chen, J; Liu, L.; Zhuang, Q.; Hou, G.; Li, J.; Jiang, W.; Wang, K.
EPI442707	HA	China	2013-Apr-01	A/chicken/Jiangsu/K89/2013	China Animal Health and Epidemiology Center	China Animal Health and Epidemiology Center
EPI442708	HA	China	2013-Apr-01	A/chicken/Jiangsu/K27/2013	China Animal Health and Epidemiology Center	China Animal Health and Epidemiology Center	Chen, J; Liu, L.; Zhuang, Q.; Hou, G.; Li, J.; Jiang, W.; Wang, K.
EPI442710	HA	China	2013-Mar-25	A/Hangzhou/2/2013	Hangzhou Center for Disease Control and Prevention	Hangzhou Center for Disease Control and Prevention	Jing-Cao, Pan
EPI442713	HA	China	2013-Apr-02	A/Hangzhou/3/2013	Hangzhou Center for Disease Control and Prevention	Hangzhou Center for Disease Control and Prevention	Jing-Cao, Pan
EPI442716	HA	China	2013-Apr-04	A/Environment/Hangzhou/34/2013	Hangzhou Center for Disease Control and Prevention	Hangzhou Center for Disease Control and Prevention	Jing-Cao, Pan
EPI443022	HA	China	2013-Feb-27	A/Shanghai/3/2013		WHO Chinese National Influenza Center	Wang,Dayan;Gao,Rongbao;Yang,Lei;Zhou,Shumei;Li,Xiyan;Zhou,Jianfang;Zhu,Wenfei;Guo,Junfeng;Li,Xiaodan;Dong,Jie;Huang,Weijuan;Zhang,Ye;Dong,Libo;Zhao,Xiang;Lu,Jian;Lan,Yu;Shu,Yuelong
EPI443025	HA	China	2013-Mar-09	A/Shanghai/4/2013		WHO Chinese National Influenza Center	Wang,Dayan;Gao,Rongbao;Yang,Lei;Zhou,Shumei;Li,Xiyan;Zhou,Jianfang;Zhu,Wenfei;Guo,Junfeng;Li,Xiaodan;Dong,Jie;Huang,Weijuan;Zhang,Ye;Dong,Libo;Zhao,Xiang;Lu,Jian;Lan,Yu;Shu,Yuelong
EPI443028	HA	China	2013-Mar-25	A/Zhejiang/01/2013		WHO Chinese National Influenza Center	Wang,Dayan;Gao,Rongbao;Yang,Lei;Zhou,Shumei;Li,Xiyan;Zhou,Jianfang;Zhu,Wenfei;Guo,Junfeng;Li,Xiaodan;Dong,Jie;Huang,Weijuan;Zhang,Ye;Dong,Libo;Zhao,Xiang;Lu,Jian;Lan,Yu;Shu,Yuelong
